# Supplementary material for: Efficacy of Pregabalin and Duloxetine in Patients with Painful Diabetic Peripheral Neuropathy (PDPN): A Multi-Centre Phase IV Clinical Trial—BLOSSOM
Source: Pharmaceuticals (Basel). 2023 Jul 18;16(7):1017. doi: 10.3390/ph16071017 (PMC10386018; doi:10.3390/ph16071017)
Supplement: Supplementary file 1 [file pharmaceuticals-16-01017-s001.zip]

Archive with 1 entries (1 files):
- pharmaceuticals-2396689-supplementary.pdf
